# Supplementary material for: Ni Oxidation State and Ligand Saturation Impact on the Capability of Octaazamacrocyclic Complexes to Bind and Reduce CO2
Source: Molecules. 2021 Jul 7;26(14):4139. doi: 10.3390/molecules26144139 (PMC8307626; doi:10.3390/molecules26144139)
Supplement: Supplementary file 1 [file molecules-26-04139-s001.zip]

Archive with 2 entries (2 files):
- SI_mdpi_NiL_CO2_affinity_revision2_final.pdf
- SI_XYZ.zip
